# Supplementary material for: Laboratory Performance Evaluation of a Low-Cost Electrochemical Formaldehyde Sensor
Source: Sensors (Basel). 2023 Aug 26;23(17):7444. doi: 10.3390/s23177444 (PMC10490822; doi:10.3390/s23177444)
Supplement: Supplementary file 1 [file sensors-23-07444-s001.zip]

Archive with 1 entries (1 files):
- sensors-2576014-supplementary.pdf
